# Supplementary material for: Effect of physical stimulation (gingival massage) on age-related changes in gingival microcirculation
Source: PLoS One. 2020 May 20;15(5):e0233288. doi: 10.1371/journal.pone.0233288 (PMC7239467; doi:10.1371/journal.pone.0233288)
Supplement: S1 Data — (XLSX) [file pone.0233288.s001.xlsx]

## Sheet: Sheet1
	Base Flow(ml/min/100g)				Peak(ml/min/100g)			T1/2(sec)			Mass(ml/min/100g/sec)
		7w Control	6M Control	1Y Control	7w Control	6M Control	1Y Control	209	284	123	2285.14	1690.04	3880.58
1		43.7045	26.0362	35.0255	7.9194	14.2285	8.5347	293	178	131	4160.56	4482.91	3545.12
2		40.695	40.0201	39.9296	5.2001	4.2036	0.9206	181	128	100	1154.76	1709.07	4322.57
3		35.9675	41.107	39.7473	14.6647	6.1384	9.1255	210	139	100	1064.79	5169.53	3181.74
4		35.8762	24.2504	36.9277	9.6311	16.8151	7.0068	189	400	129	1779.25	4104.16	3077.86
5		37.4328	34.827	31.7455	6.9087	10.4297	9.6729	318	361	158	3843.9	4393.82	4010.27
6		38.9485	38.4584	21.4655	2.7409	9.3389	1.2195	288	153	236	8139.22	3957.09	2623.95
7		34.7827	44.9513	20.8607	12.0551	5.6072	2.3189	252	161	145	4595.01	5263.85	3281.57
8		33.1965	44.2463	21.0869	8.9577	4.528	2.4172	201	261	177
9		37.6997	36.7767	23.8901
10		44.6788	41.9231	23.6839
