# Supplementary material for: Effect of physical stimulation (gingival massage) on age-related changes in gingival microcirculation
Source: PLoS One. 2020 May 20;15(5):e0233288. doi: 10.1371/journal.pone.0233288 (PMC7239467; doi:10.1371/journal.pone.0233288)
Supplement: S2 Data — (XLSX) [file pone.0233288.s002.xlsx]

## Sheet: Sheet1
	Base Flow(ml/min/100g)						Peak(ml/min/100g)						T1/2(sec)						Mass(ml/min/100g/sec)
	7 weeks		6 months		1 year		7 weeks		6 months		1 year		7 weeks		6 months		1 year		7 weeks		6 months		1 year
	Control	MSG	Control	MSG	Control	MSG	Control	MSG	Control	MSG	Control	MSG	Control	MSG	Control	MSG	Control	MSG	Control	MSG	Control	MSG	Control	MSG
1	45.1318	50.2154	43.8147	51.7965	27.0062	22.2645	5.8289	5.1983	0.3376	3.2347	3.7021	3.0479	130	433	130	203	133	221	2154.05	3035.18	2806.08	4004.92	2033.95	3512.45
2	40.9784	40.9791	40.9758	35.7223	20.9469	25.4464	7.0792	6.4749	-0.7111	8.2562	1.9433	1.6316	206	292	210	145	168	258	2530.78	2453.36	4034.73	4423.71	2926.79	3826.12
3	38.116	43.8019	42.216	44.8591	24.7811	21.3053	5.7433	22.3367	2.0077	4.8779	2.4118	3.3398	306	317	173	172	291	326	2386.15	4647.95	4185.37	5081.2	3007.41	4679.25
4	24.4395	24.6863	28.9933	30.3784	20.573	31.3711	5.32704	3.31031	18.2521	3.29035	2.2486	5.8135	233	275	230	598	115	281	3012.89	5811.06	3962.22	5894.58	3170.96	6354
5	31.1453	23.0051	25.4764	31.6266	21.7109	23.5376	5.7351	4.54093	15.5891	1.59964	3.4442	6.647	195	327	173	203	193	298	5528.24	4824.11	4108.34	7976.65	3327.67	4563.47
6	33.5423	25.0327	28.691	28.758	20.0718	24.4517	3.12645	4.57065	16.5657	5.19148	5.0833	5.7329	238	338	200	283	193	252	3248.57	8480.34	3984.59	8390.4	4327.2	4865.59
7																							3433.86
8																							3450.72
