# Supplementary material for: Effect of physical stimulation (gingival massage) on age-related changes in gingival microcirculation
Source: PLoS One. 2020 May 20;15(5):e0233288. doi: 10.1371/journal.pone.0233288 (PMC7239467; doi:10.1371/journal.pone.0233288)
Supplement: S3 Data — (XLSX) [file pone.0233288.s003.xlsx]

## Sheet: Sheet1
The total area of blood vessels stained with ink within a certain range of images (200×200µm)
	7weeks		6month		1year
	control	MSG	control	MSG	control	MSG
	5556.22	5495	1725.11	5143.56	1946.66	3374.66
	3602.21	5754.76	2057	2020	2591.54	3637.85
	3372.66	4606.32	2757.88	4115.78	1036.34	4621.99	(mm2)
mean	4177.03	5285.36	2180	3759.78	1858.18	3878.17
SD	1199.91	602.239	527.254	1591.92	781.37	657.475
